# Supplementary material for: Multiscale Modeling of Amyloid Fibrils Formed by Aggregating Peptides Derived from the Amyloidogenic Fragment of the A-Chain of Insulin
Source: Int J Mol Sci. 2021 Nov 15;22(22):12325. doi: 10.3390/ijms222212325 (PMC8621111; doi:10.3390/ijms222212325)
Supplement: Supplementary file 1 [file ijms-22-12325-s001.zip]

Archive with 1 entries (1 files):
- ijms-1442549-supplementary.pdf
